# Supplementary material for: Metformin is Associated with Reduced COVID-19 Severity in Patients with Prediabetes
Source: medRxiv. 2022 Aug 30:2022.08.29.22279355. Preprint. [Version 1] doi: 10.1101/2022.08.29.22279355 (PMC9460973; doi:10.1101/2022.08.29.22279355)
Supplement: Supplement 1 [file media-1.xlsx]

## Sheet: metformin
Concept Id
40874769
41050059
43278224
40936975
35753046
2057964
36785105
41218253
19109284
40885015
35757215
41030460
2057913
35865473
41430103
36235750
2058002
42963148
41030509
41204783
41311435
40733362
21169706
41228532
42943039
21110723
2012315
36248560
35865776
43278240
43516581
36064380
43170839
43818535
40999481
2057801
21127937
43692599
43818526
42953778
40999496
36785111
21067370
793828
36893641
41093205
35865392
2012339
43013899
42953763
35865478
44167340
40741468
21140132
40711664
41144362
40988218
36785102
35886907
40915903
40999437
21061603
40999500
43201003
21022377
42953855
42961488
40991113
35750440
43201595
40866385
21081248
41093235
41166127
1718907
2057592
41093204
35748885
36263471
35865362
41197456
43267276
42942960
21169716
43638661
43031694
40874809
1145899
21100917
2057833
2057509
41093211
21032100
42943032
21159928
40968130
44118919
36238286
2058000
41071964
43267249
36890686
43256436
41061616
43638668
36248559
40853777
36064369
41015553
21169704
43782559
43256459
36246267
2057613
21081223
21051788
40978269
43181830
36789452
2057959
42943179
793312
43148727
42953773
46287684
43031722
41290419
44180867
36065592
35865370
21169697
1718906
21061586
43031754
783432
2057716
40922069
44047313
35147437
21042085
43283549
40843574
42942990
35765485
43638662
1592805
1718903
46287682
40711671
2057510
36785161
36064340
41303025
44098988
43283558
35748902
42953941
43289013
40991115
40853763
41030525
2012338
41040698
43256449
44092979
994980
41218279
2057604
40886682
41159219
2057870
43625977
36235788
21071523
40733405
2057909
2057476
41124390
41040726
36064422
43294437
43283528
36785155
2057791
43710557
45775860
35865443
40885036
21051780
41187015
21090965
2057788
21037906
41071971
42943044
43710540
43031727
40229049
44124973
40978288
21110726
40968136
37499585
43283525
43203809
40874813
36788032
21042048
40167192
43192744
21140120
40885005
35774079
1145904
21159931
36064344
44163558
36064337
35757238
21061604
44098989
35897787
40164895
42953703
41178673
2057450
2057992
41218302
35744657
41009630
21100893
2012347
2057616
41103410
43181784
21071527
2057543
21071551
2057737
42943228
43674900
42963154
43214665
41061584
36064366
36891677
43167599
36271290
40874791
40843558
41187055
44050072
21159911
1146744
41280055
2057824
21071520
41155958
40978263
43181826
43214366
40897530
41259337
37499588
2057875
42943173
36785123
21169700
43259938
44073125
35865369
41009645
43836711
36788770
43192748
36880027
21147632
43190546
43764410
2057666
21042049
36271084
42943116
41249276
35769770
36788776
35787924
41124366
43137752
21022393
40999506
40874779
21032114
43782547
41134825
43013896
44187108
42953891
43031699
2057471
41241083
2057783
43192787
36814715
42943165
43137747
42953776
44177151
40915920
43278231
43278218
40853778
44101674
44088653
43836723
41103415
42954461
43192766
2057723
42943008
21032130
40831892
43170803
43818530
43283524
40749752
40733423
40885031
21169694
41259345
41228546
2057973
41030521
40905686
42943150
41053328
41103429
41093248
40968126
43137780
40937009
44050073
41124404
41128589
35153539
42953975
41061590
2057700
43793715
36788761
41061627
43283538
41321745
21032096
43203838
44159003
43283530
2012351
43270864
43203806
44050065
2057489
40978267
43203839
41311403
2057986
40843569
43031733
41124413
21159897
2057451
36248557
40843547
41210093
2057773
46287409
40897525
42953710
42953878
43148732
41429766
2057541
43170819
43192769
44063094
42953936
43836710
43192759
43159880
43137750
43178663
40968134
21071550
41321740
40823996
43192754
21061600
1718911
44103028
42960591
43137774
42953974
42954008
21130192
36248377
21110721
41187028
43267259
43283555
2058005
35865402
44184570
42953979
43170801
43203848
21159929
21140125
36788007
41290420
40853750
41311441
42953817
36246266
43159884
43602542
43170810
36240427
42963157
40733419
42953984
43272760
40853774
35865368
43013900
43031752
42960768
36789347
40867649
44124975
41061614
36064374
2057977
42961326
35744682
41280073
42953982
793299
42954455
35758782
21022394
41093218
41249270
40936976
41311409
42942988
40733397
2012281
2057486
21032113
42943011
36065473
1146741
35758781
2057686
43170837
43031688
41249302
2058008
21140096
35886921
43203826
41166118
43283522
41071981
41040694
36064348
42943007
35757233
41155975
793826
43294426
43656771
21090986
43170820
42953972
41061598
42943009
43031717
35774073
43156656
2057837
42942959
42953791
40968128
44171081
2057777
2012331
43137770
40843600
2057657
40936967
41009642
41261373
41228541
43031711
37499835
36064393
41166125
40863107
40164882
41015551
43656786
40991114
43818529
41218245
21042063
1145902
41280095
41009635
43674906
44124968
2057951
36064391
21042079
36240428
36886044
44034275
21130193
41268757
40165993
45774712
40905726
41109597
40968124
40915900
43836732
21022378
40733392
2012303
41166104
42953745
41009633
41124383
42943012
40987807
42953883
41321737
43031743
40885016
36223143
41187030
40173238
44184572
36788035
40828489
21110728
41166116
2057660
35866054
41259342
35137235
2057962
43256454
44030909
40968095
43272741
40733385
44173395
2057876
43674892
36064339
43170788
41061592
43203852
40978299
41015546
42943218
41311422
2012323
36064390
41061578
41009641
40229047
37499837
35758236
2057527
35135341
41311428
2057815
36886571
21169720
44173392
2057683
41124372
35866028
43181513
42953754
41206879
41249284
2057563
36788014
42963156
43294391
40937011
43159899
40733381
36884964
21100924
21149960
36276381
41259335
35865780
40843593
43137769
36064363
40987808
41218280
40733410
41061593
42943022
36785175
36064342
41124397
43201596
36257689
35761421
41144363
21022402
42961172
41234544
21169724
2057567
35744676
40999442
43674896
2012297
40905749
36508530
44080013
43159933
21120415
41155957
36789352
40999502
40915896
41071967
42953986
41009636
35748901
42954013
43031715
41103416
40905724
41134824
43294407
41116133
36788768
44043958
36064381
43674901
42953930
43159912
35761424
44171076
40733354
41030467
43746485
41197463
35137090
43214676
21090969
35865440
21022399
41030482
35757217
41311417
43278199
42953886
35753051
36064341
36785186
21090987
41259334
41221494
41009646
43818525
36408964
44075805
40063355
41259351
41103408
2057871
42953751
40164923
42961323
40928553
2057467
43800416
41155981
19113780
43159888
2057780
42943102
40915913
35865417
35865351
2057921
41166120
19086484
41061602
2057937
36246878
44082661
35134424
42953792
42953803
43214674
21032105
40968108
41103425
41040725
36223131
42943175
42953994
43278203
43584532
41009658
41218246
35769785
35774067
41093246
35775572
2057496
41311449
43764417
35748890
40999451
41311436
41093252
21130166
42943246
42953918
41155960
42943219
21140126
42953870
43584533
40828497
43294434
35763002
43159921
2057582
36074699
41061621
36789460
36785166
41260975
21149959
21022370
43710542
44158888
21159918
43261755
2057518
44171067
36064335
42942952
41259344
40928551
21140133
45775623
41061625
40874766
40905714
41078153
41172051
41197471
2057974
42961490
43283561
35866023
40733389
35866009
36258637
36788764
43294431
40999445
44160816
41187021
43159898
21149948
43294440
43200583
43214656
42953756
40164896
35866019
42943080
41187005
43181825
44186093
41009644
2057889
43818546
42961494
42943024
43746464
41061609
36789469
40173235
43170784
1592800
40733422
21140086
41018772
36785106
35865492
35745726
40733361
42953859
43214650
35865397
41084897
43289002
35753047
41228525
40733384
43282980
41103393
35757213
43294425
44050064
2057538
35744675
41155944
41103423
41218291
42942966
42953806
41134832
41311426
42943154
44095620
43289004
43148700
43674903
2057658
43261744
42708168
42943240
40978270
41103394
2057607
41071955
43148721
2057897
2057549
21042076
36064415
41112751
40824411
21169710
42943064
40936974
21159917
42943112
40164904
43854640
43192774
43584526
41228526
2058012
36785202
44073129
42708173
43584523
2057557
42961485
36785158
41166108
44108482
43214660
43148736
40164886
35765490
43214689
44173396
35753035
40936994
40160874
2057988
35761413
41124398
21100925
40885000
41078152
41228547
40835237
21022403
2012293
36788009
44178942
35866041
41155990
43710553
21169703
21061606
43031776
44115849
43159925
21100901
44159811
41144366
40733438
42705866
41155945
43584541
2057979
36263964
44095621
41218244
35744658
40947308
42960594
36064389
41134828
1592796
36785156
35865378
41290437
41210094
35757231
35762440
36788763
21071543
2057485
35865779
44163564
37499589
41009655
41172044
42943239
43256438
41155989
44171082
42963147
42708171
41155973
42953801
35886924
41296914
35753055
36064373
42960646
36418036
2057781
2057611
44180862
21071531
2057678
41249296
40741476
40905699
41280091
43267254
40164889
42953713
40968140
36892658
43031708
41228531
2057931
43203823
35865343
42953769
2057934
42942969
41187035
36785160
43203853
43261757
43214667
40905709
40874778
42953940
40733439
43288996
41187003
42943006
42943170
793302
41166113
21061595
43148745
36064412
42943200
43584531
21022381
41093244
43157701
42943085
43137771
35765480
35765465
40733434
2057802
44060339
21140087
40835236
35753044
42953857
35865471
21140109
40891027
43157700
2057586
35748877
35865475
40968103
35865399
35769784
35774076
35769780
42954002
36064417
42942955
2057444
21042069
43267244
44177150
40163924
43170822
43031772
40891025
43602552
41134849
40828487
41093236
41290428
41093254
21149962
43267250
42953882
40843567
35866507
2057712
42943193
43170785
43283552
41290425
41166112
35865433
41030458
35865491
2057601
42942967
41040696
36266526
36064405
43192755
36221230
44095622
43192763
43137807
42953863
41009629
41018773
41228524
42943073
21051794
42961174
41237758
21051782
41260973
1145906
43031771
41009623
42953953
43181813
40936992
42943025
42961327
42953786
36880303
2057879
40885018
1592793
40164905
40936968
43267239
35744660
2057925
2012319
21140098
42953787
41290429
35865342
41155968
21130172
41259362
21110731
41134857
41197467
40968132
43031769
41430164
43267234
21100918
41228520
41124411
40999439
43178664
21061591
43294415
40884999
43170812
41197478
2012320
43289007
2057740
41249273
40936985
40163923
44041261
42943215
43214677
35748904
36789453
40891028
40733409
41030500
2057664
40978301
43192757
36785177
42943176
36418040
43782551
40843554
43159881
21130174
44095623
42942978
43214684
43267258
2057462
44127656
42961170
41046773
35865439
35744679
41124385
36507936
40885027
41071976
42942992
42953836
44050068
2057443
42942942
42968754
40915904
35865484
42953976
35774074
35753039
41103401
41311414
43294392
40229045
36788045
2057553
40063353
44176351
43181782
43148737
43294413
35744674
43148711
42708169
40968105
35761426
42953811
2057441
42943047
43283563
43148702
40164921
40164924
2057884
2012306
42942941
42943196
21169726
41124389
40741473
35865349
2057809
41321734
44171066
40905733
41311443
2057825
40925305
43145450
36812281
43148748
2057984
36276453
40947323
43159900
42943133
42942982
41109594
41197495
43170835
40978285
21159919
21081254
43584519
41265354
2057981
41197477
43031689
40874797
42943126
43710546
40947309
44030913
36785128
42954454
43289015
40733403
44116510
35865418
41103411
45775622
44118927
43137749
42943191
43214683
41186997
36788760
43818548
36235745
1592794
35744655
41134827
42968758
35750438
40843606
41311420
42961325
21081241
44043957
35748898
2057491
44082663
42953704
2057475
41203547
42953968
43031750
44188426
43148699
43515789
42943063
36788036
42942998
2057722
43192770
35865457
40978300
43278232
40905721
36064418
35898361
43746470
40866383
36785125
41311413
41429580
40968106
43515386
43818545
40874767
44114517
42953895
41280056
41022060
41290421
40947303
41280079
2057446
37499594
44120105
21140122
35897792
21032108
40999449
43203850
44171073
43278243
41093221
42953919
43272761
36812050
43031718
44180868
43674887
35753031
40956539
43517411
40999453
21140089
40905736
35865388
35866018
2057676
41134833
40978275
43181805
43267274
19106521
41203544
35897789
45775388
21081244
41144367
41124376
43261753
42953964
42953923
44167341
40164891
41311438
37499584
40733402
21169715
44118925
43203824
45774710
2057708
35886922
41109595
43192747
43181812
35769771
41040721
42954011
35769767
44123708
36788030
2057591
42961329
43692621
36789456
21081239
40843603
41187039
40843577
2057603
21090989
36248374
43638678
36420230
40915891
21042072
43148747
41218297
41103421
43214647
35757226
2057795
41203543
43746468
21051812
2057885
42942996
44067337
36064354
41321742
43170790
2057989
40733395
44167339
42942976
42953781
42943242
35753025
40999487
43278202
40905692
21120418
41197460
45774721
40063352
40968123
42942965
21169695
36888690
41166111
41147643
36272392
36408963
36785118
21120433
41134841
40853751
35865401
41218290
41061632
44069817
41124382
44114524
44188969
2057597
41144358
35757237
41259336
41280076
41425966
40999483
35865345
2057857
41218299
36785165
41187034
41112748
42943160
43746477
43137772
42943036
44075810
36813921
40164928
42943220
40905694
35765476
35886915
43294396
41124375
35761412
40733432
41228516
2057784
44041262
21100921
40947305
21042070
41093228
36064395
2058013
43170843
2057477
41321752
42953860
43710549
36789467
21140113
35769786
42943055
41166099
2012329
40831898
43148692
21061610
40874782
36270449
2057847
21159925
43031744
21090980
42943167
43746465
43272753
35865474
43782558
42953955
40905748
40922063
42722742
36785201
45775621
35865361
35865340
40947310
2057750
35866040
40733393
43148726
36239257
41249299
42953903
793308
43181816
41093206
41311410
41249272
44171077
35866014
40831895
41218272
42960642
36785113
42953794
43818534
41259364
21149964
44088655
42943034
21042056
36404063
41228519
41093201
42953893
40165970
43031732
43181824
42943169
42954459
41124378
41116134
43602553
2057734
793314
43272732
41030505
43148704
2012341
43214663
41218298
2057565
36789462
35148982
41134826
42961496
41064871
41030485
21042050
35866051
36064396
41321749
41218287
2057595
2057536
1718909
2057819
41030491
43192734
35865353
41311430
43272756
35137786
43728572
40164911
21051781
2057966
43836719
41009653
36064347
21169705
40733368
35757224
41303023
43836716
41061581
43148723
43710548
42942989
2057594
41030469
36789348
43256457
41197458
21110730
40978303
21051810
43148698
36064358
42482012
43261774
43148694
42943097
43283521
36275576
44171080
42943225
21091000
43272737
19063991
21169707
44177149
40928552
35866006
36236323
44118917
35138810
36785187
44105927
35765469
43283544
2057797
41155993
40126689
35761408
2057724
43031748
43294401
41218273
43836722
36785180
35866011
44162435
41116137
21137951
41303028
43031705
42953935
21032129
21149969
21090973
41030487
40968118
35761425
40937018
21169690
35865422
43602545
36064349
43137777
41155934
42943114
40936971
2012333
40828495
1718905
43212421
2057636
36262175
21022391
43148713
2057763
40733406
2057415
2057813
41155977
40999504
41155949
44101680
43135563
41124379
2057600
793307
2057766
43278205
42968755
2057484
43267257
2057733
21022365
42953705
2057924
42953937
43181829
40229048
41218263
36785141
41124414
36887596
21032095
43148719
36223140
44169636
41280111
40937017
40968099
40733475
40146999
21042054
36788047
42943040
40853760
41061601
43854635
35865356
41155978
35757211
2057495
41296469
41093229
40936979
35774082
43170780
40999482
41187024
41249278
43692611
40885011
21130170
35865775
40874785
35865455
41311458
41249304
2057637
21061596
44050074
41018775
40711662
1146739
40164929
2057513
2057968
41218269
41155959
42970727
40885001
21159923
40733473
41311412
43278223
40937014
43289006
35865384
43267256
35865371
43584525
44092982
41280090
40999460
41040722
36785190
21140111
43214686
40978276
21061583
2012298
2057696
41228529
40843550
40828494
36785167
43289014
41103413
21100905
43288993
43137791
40831894
43289020
41280068
44111770
36789353
35865390
43638656
42953796
42963158
41197494
35761422
36064356
42953821
21081253
43261759
21130188
41061626
35865465
41187018
43728566
40937005
41280085
41046772
42954015
41040720
42960596
21032127
36789468
41144361
41197476
43159876
43146477
44127658
43214648
41040706
2057625
36242510
21051791
35761409
41218300
35753032
41218252
43148741
36268856
21090961
42953901
44114523
40866382
42953800
43293876
2057488
42942971
21100906
40905690
21071536
19006932
35865355
2057452
2057427
44178596
41093259
40936993
43692610
43148725
2057826
21090979
43278241
40937008
35865421
21159916
2057561
40968131
43620548
21061580
41259338
41040717
35865360
41015548
42953848
36785133
45774715
43710564
43214687
43584528
35769772
36886728
45774713
2057946
43620562
2057492
36785196
43836728
43656766
2057720
1718910
44098985
43192753
40978291
21126118
44165880
21032103
2057468
36214818
43288990
42960765
43267228
1503328
2057883
41272714
43602538
43203854
42708090
40733459
41103428
36789454
35748899
40733411
36788017
40733390
40922072
40936965
36785193
43203833
41061579
21090994
21140121
43692629
43272751
43168596
40968097
40044224
35865783
42943037
43283542
36785137
41303031
44111772
43267268
44076525
783435
44098991
40843560
43272750
40947291
41206882
43170832
43764419
43283540
46287679
44184567
40936978
41071960
40968098
43013887
2057850
43214678
43181788
42942968
42943074
2057995
41172050
36064426
35865488
44111769
40749751
43148706
40173236
40953213
44178594
36064427
41061606
41093220
41311429
36813909
21169701
21042071
41268758
40843611
2057755
41155937
36785192
35757222
36064379
43170781
40821603
42953812
2057721
35748875
41197464
41166101
2057433
36880024
41211430
2057859
2058010
42942963
793829
43289005
41187016
21159924
35865486
21088873
43294417
42960761
21159927
43267252
43031760
41144356
36785184
2057860
2057504
2057861
36223134
40164893
21128126
40748910
43746483
40733463
36223133
2057566
41249263
44028280
44171070
43283547
2057865
35744659
2057820
40984385
21061592
44073128
41071962
42943232
41311451
21090982
44086026
42943056
43288995
40978273
43272763
36788010
40853779
43782557
21169723
43283550
36064365
41071956
42943020
36785101
42953987
40733370
40733442
[truncated: 5,207 more rows]

## Sheet: levothyroxine
Concept Id
41281201
40916176
43170121
44186920
43027747
21037139
36420851
41141169
41281200
43038425
44178647
21067901
44165941
36882162
40885313
41124931
21174333
40978601
44167391
43181162
41147877
43697145
41392585
35158752
44173454
44171140
43159257
40860016
43203150
40991353
44165933
43607069
21174631
41296581
21128077
40844686
43027761
21145157
21086290
43170110
41148050
21154748
40175180
41030994
43804971
42800946
46221606
21135274
43295735
40175129
40984501
21077750
40175066
41322026
40169778
43761300
43827048
41250365
41093755
40175211
43159238
43782809
43027709
41187567
40174541
36884067
21155095
36263811
21076544
43599406
43148072
40875300
43181169
41203752
21126640
43027639
41268873
43159258
21164903
43800659
40844691
43170124
43764634
43710771
40175193
41116545
41093757
40169793
21154750
40854039
41312518
41040987
43725350
40916184
44174876
35758337
41135142
44182366
40960324
40742435
35200561
41009918
36273788
43638926
40174991
43746685
36881232
40821042
43797283
43692844
43584761
43203154
44101820
43027765
43818790
36420843
41062092
40891144
41311929
41022514
43584772
21046764
41290733
40174975
40978591
41135132
21046758
21076553
21135276
41062722
43159240
44174873
40175034
43027811
40885322
40929025
43581360
36892910
40174906
40225044
43838116
40175090
21105633
43027772
35200549
40087474
43728777
40999922
41124906
41290735
41093744
41259653
21086284
43689578
35200551
40175037
21066646
43027792
40175185
41281202
43581364
40991359
21157734
21144834
41040983
40175190
43769007
21164591
21047068
41093768
21095719
21135259
21039818
43671684
21038419
21155073
43710768
41053579
21144838
42481289
43526223
43027714
43027644
21058014
40891247
41072258
41015674
40835686
43027673
41062108
41322032
40174912
43148071
43617371
21066657
40742307
40968629
40906185
35200558
41259670
41062724
41031014
21076558
41265567
43620774
43027789
21135250
43192087
43692866
1355681
36811678
21166119
43602798
35200523
41259672
40999930
41303279
21086270
40916183
21105928
43027734
43675113
41046973
40169781
43589042
40916181
43638928
43170127
43027669
42800942
40844090
43836947
40844084
21056800
21086299
44121636
40742914
21086269
41311938
41062126
43779350
40875878
42800922
41187533
41064469
21076567
41093770
41031574
21164896
21076566
41156469
43038423
43027710
35200539
40742304
21056792
43728783
40240995
44159858
41208240
43027694
41050159
40968619
43584758
40175070
41203637
40175008
40175163
40999926
40978594
43181167
41103729
40174983
40175101
36808818
21027370
21145148
44050222
41022298
40174988
43676352
41179086
36509406
21125364
40175229
21086267
40175118
41234650
40243983
21076565
40906179
43203161
44114662
21174650
40174956
41280584
21155093
41124923
41093745
43676349
41109818
40175172
41072246
43800651
44125063
40968621
43643249
43038416
40844681
41050258
40742909
43027643
21066653
41156478
41124926
21164588
40169767
43295736
44165934
35131758
21115721
41009926
41290732
40174899
40844082
41280577
43170111
43625011
43818784
21144836
43027745
41322395
43148070
41125539
43027682
41418965
40844091
40947616
43274133
41116361
40169775
43797279
21048223
40742439
40175175
40947602
43620780
40742314
44177203
43675109
43602793
43213978
41234649
43815381
41072245
40875299
41135141
40175074
40175057
41365082
43038413
21085980
21097300
41280571
41046975
41219334
41022515
40891245
41281198
41041006
41041353
21037133
40175081
41312521
21066639
42956261
36503873
41290742
40938173
40916198
40174917
40875297
40968610
41078277
43038444
44163622
21027366
40828607
36882163
41124908
43027723
40174901
43710774
43027693
43027670
35200544
44159854
44177208
43192098
41141052
40742438
21125374
21038413
43148084
41290725
41093771
21066651
41103726
46221605
36262806
43602800
36420837
44094517
44162147
21027374
21174628
43721462
42800941
40978603
43764632
40174949
43159254
43137119
41148047
44186140
43027793
43027668
41203639
40844086
41124928
43170128
40175170
40947613
43027790
41030989
41157030
41135155
21076569
41218783
21086280
21096045
41031010
35200554
42800939
43038448
43602788
40175173
41030987
43699494
21164891
41203636
40174945
21096075
41265473
41259663
43729981
40906797
43027783
41046878
43203148
41290744
36808845
36420835
21066312
21037129
40175055
43203149
43027735
21145131
41093772
43526225
43192084
21095723
40854041
21105636
36420845
40925409
43800664
40968630
44179999
41040996
44127808
43268605
41179085
43625008
43192103
41272115
21056797
36274965
44063231
21135248
41210558
40175212
21058018
41303471
40906167
42956265
43653595
21154753
41109699
41062100
41031571
40960135
41147879
40174543
41249809
46221611
40175030
40140046
43635534
21105632
43851469
36808851
21125352
40999934
43263107
21164897
40175134
41041350
44163626
43854888
43707368
40175219
40937556
40986740
43213979
40854036
40175210
40947941
41228837
44182378
40937532
43718996
21088812
44169679
40174982
44163627
21174625
40243960
43295738
21154752
40929022
21048228
43769009
44114668
40937543
43027742
41125538
41009924
41103728
41259985
43027756
36808806
44816030
41178907
43137134
41017398
41303278
35200550
43746677
40174546
44173452
40875298
43728785
40916196
40968624
40174995
21155088
21107139
40175126
41148046
21115712
36266764
40937546
43692857
21105625
41241485
41156476
41219333
43746674
43027801
41219336
41178908
21028613
21027051
40922254
21086300
40175149
21066635
43643245
43782803
43148074
41144562
41072248
40999942
42956264
43027680
43710776
43854873
41041004
21125357
21067897
35200532
40175027
44174870
43620779
41272113
43604051
40742295
1594569
43800662
41241484
44171941
44050231
40174924
41022297
41062107
21136512
41018883
43676351
40999927
43027791
21037126
43820023
41112862
43203152
36813396
43027703
1176357
43635538
41290728
43620761
41000489
40968605
40978605
42800949
40169797
41015668
43137132
43170135
41250368
44088794
4161748
40169788
43833468
43675112
40175165
1175464
40860017
40175235
41188134
44093069
43027701
21056489
41241488
40953338
43854876
40894398
40860015
40174922
40175183
41234648
41062122
41157033
41187559
40947943
40175109
21107143
21115689
40175075
43159261
41280580
21174632
40169796
1501700
41093763
43213977
43833469
40916175
40175178
41232819
40174933
42956271
40243988
40875315
44180918
43027788
40175094
40820977
40875295
35136220
35161980
21155094
41249799
40938166
41072601
21037123
41009929
21105913
42956281
21136511
21097302
43038414
43728781
40947608
41312523
43175410
36420839
41291074
40175082
40844092
40978599
44169684
41156452
44114664
40968603
40835688
40885665
43638909
35200556
40175017
41031016
44165927
41259667
43170114
43581363
41094317
40961011
42715066
43159242
41009922
36813095
41085349
21115716
40175083
40175010
41125532
40243964
41218769
41179081
41166379
43038415
40175087
43782792
40175016
43159248
40999945
41085350
43797282
43027646
40978590
41156467
43854880
41157039
1175181
21135271
36276636
43181170
43192091
43620781
21028619
21145150
44050220
41156464
43620768
21105933
43038430
41135135
40885321
43590578
35200519
21105929
41157031
43038426
43038453
43038282
41356035
21135269
41197757
21115720
40174900
21027391
21098716
40175100
44162146
41072252
41229178
21125015
35155151
41109703
42956260
41259658
43764642
40828717
36808855
44182376
41249802
21108549
40844079
41290736
21144830
36808776
43027719
40875323
41141168
41104048
44165940
40243967
36880690
43854887
42620172
43268608
44099083
43137113
40911947
41312524
43137127
21037142
44186147
41124924
43159252
40906171
43284916
21066644
41156453
43710769
36266160
41197762
42956266
44169678
41166376
21079123
40175051
40947612
41228845
41093769
41249785
21027394
41259664
21126630
43656988
40844077
43815379
35201126
43203153
40854040
40174948
40175049
36264198
35200534
41187540
43602787
21125358
41157037
21155099
41124917
40968626
43027740
41249807
21125373
21086276
43027650
41156481
40875316
46221603
43526213
21096072
40174959
40897740
21066640
41166717
40854033
41124930
43854885
41187542
40175076
21027363
36890911
43027731
40169799
40174893
21048231
21125014
41157025
41298655
43027685
41228836
21066641
43027706
40960134
44162156
21076548
43137121
44063229
21087491
41290723
43038420
41268874
41166389
40742452
43692855
40906169
21116902
36894805
41296576
40175028
21155098
41229180
40978585
21087490
40174939
41053582
43836959
21076551
40947611
43027818
43784062
43656998
40175198
43661362
21164892
40969177
43027817
43027708
35200528
40175080
43137117
43658278
43181165
36509005
44037076
21027357
43203158
40999953
44075946
40984608
41419119
40906178
43692853
43027744
41187543
21027365
36269864
36810808
21126628
40947607
40159724
36811460
21155085
21086292
36507493
41093761
40844680
40937561
43692840
43181168
43027713
41147881
35775856
40175019
21076552
43170120
41423579
21134940
43192101
40968633
40938171
43170112
41009912
40174880
44182371
21056803
42956272
41030999
43854881
21174657
44163623
41203749
40169786
21076247
40175025
43027636
40906174
40891148
40937537
40968600
21029990
44088801
21164888
41241300
40174911
43728779
44101825
21049617
21056777
41072247
40875322
21125347
43027672
40742456
41311912
40835687
40742446
41124934
40897909
44174881
41124935
41166718
44063228
41135147
40742428
41322037
35150297
41124909
42800950
21107140
40844684
41157036
36420856
43728778
44050230
43773041
43027724
43027667
44162145
43268610
43263104
40175221
44165931
21135277
41062117
41219335
35132974
40174957
43038402
43203146
35200529
41072253
21154749
41281204
43782798
44186141
41272108
43027809
41228829
41124915
40174977
41234758
40844076
42620523
41156451
44188475
41259656
44162149
40844072
40742449
43621976
41366927
44184617
21155100
36262805
40170231
43027679
41144478
44171139
40175204
41259984
41031000
41385987
41322033
43141394
41311931
35754947
21056785
43027707
43584771
21125372
21105629
40987914
40938169
21107142
40866789
40937536
40931288
41178909
41234651
40999925
43753247
41249796
43213980
41265483
43656987
36264768
40175218
44056988
41385985
40885319
21115715
40854031
43617370
21096071
41228827
40897742
41144480
40137687
41265478
21027368
41015673
40844689
40854035
40844066
41280593
21164924
40175130
21076541
41228834
40174885
21115690
41031017
40916190
43159243
43679292
42800944
35141995
36504785
21174651
41166381
44182377
40999929
40928814
21116901
21088811
40867458
44075947
41116354
41272300
41322028
43027657
43620764
41166375
43192088
41228828
21076534
43290310
43797281
41188136
43737099
41000488
44180915
41062727
40174938
41187552
43213983
40999932
36891890
40885662
40968601
43257716
40968620
40937544
21164910
41062102
21088923
41072259
41401394
40937542
43027778
41259661
40175133
41093762
40175222
43836956
44177204
40906197
21164912
43818792
41030990
43137125
41093765
40175192
43027730
41389377
43526227
21145145
43137112
40916193
44182369
21076549
43274131
44099084
21096055
21076550
21077753
21037137
44162152
41015670
41009917
43027671
40984498
40169776
41158749
21135258
21027353
41311940
40866788
41053578
40978593
40175115
43841179
41234645
21164593
41116355
41103716
40953336
46221604
44167390
36509025
21116896
43213990
35129101
21164917
41062094
43027739
40742433
40175000
43279478
41156472
40875885
21174642
40174955
40875884
36420848
40175216
40844690
44173453
40742901
40174890
41312525
21156345
43170117
42800936
40175206
40999941
40956754
43859312
41093743
44173456
40922176
44180919
43755058
36891889
40844089
44174872
43192093
41197765
43602790
40885312
21164890
43833472
43675111
43836951
21028618
21135262
43800654
40174940
40885311
41422017
42800934
44186149
41234644
43527018
21056804
21105622
41234647
40174941
43027769
40712509
21136513
41385546
40175214
42620889
40175013
41228846
40854376
40174931
40947603
40175201
21115708
41135136
41156475
41030993
43038451
41354116
40947599
44183366
41050259
43728765
41198112
40742302
21076555
42620439
40854045
43782806
43159245
40947596
44186138
21118291
40906792
40225042
40844685
41187546
44184618
40844071
40175058
40174979
36808859
41156455
41218763
43743464
40174916
21096056
41072235
41031567
41280575
21135268
41135476
21145125
21125016
41219340
40175153
43653596
21029988
40897743
41322399
40999920
40960136
40175014
21174644
44159857
41062115
43295737
40169777
21136514
41166387
21079122
41041005
35200562
35754945
21096067
43675117
21164902
21027058
41135134
44099085
41147882
46221612
41197761
40742908
40174873
40175039
41386704
43733083
40742301
43027658
41322036
43797278
40169794
40854046
21126635
1511399
21076535
41072241
21105938
40742312
21107146
40243987
40742443
35200545
40938168
44174879
21174332
41085156
40175227
41041007
41228825
41103709
35200557
21066631
21066650
41156465
41296575
43192094
40175136
44180916
40906188
40875290
40169779
40174913
41249792
41166380
40243963
43027785
40175215
41241487
41385984
43027716
44075936
36267953
21125350
43751034
41009915
43635537
41109700
21137908
21125362
42800935
40174927
43854875
21086271
43746679
41031565
41022296
43027795
43027754
21076576
41172171
40175137
40243965
21066310
43782797
40174878
40822752
40742427
44088800
40885663
43859311
40835482
21027380
40175223
21076243
40175171
21164913
43148075
41031573
43027779
21096068
46221615
41179084
41156471
44186146
40937547
40174915
41125537
21066643
35200542
36814423
21027386
40947606
41210348
40885310
43137123
40174888
43159239
41234757
40906170
40999924
43027757
43027700
41296582
40906165
21027389
36892909
41041001
40875313
43786967
43584765
40742905
43710778
43728762
41259655
41093747
40174897
41175411
40175226
43038431
44162144
41241298
44165938
40742308
41094322
21108547
21174620
44182375
43656995
43851470
44186921
41311944
43765894
40885327
40928808
43638911
41322035
40175091
40175031
43027776
40860018
43784061
41031013
43027675
40891145
43733082
44171145
40175105
43170119
40175071
41103717
43038429
43599405
44075938
41031570
43027647
44101823
40175078
40984607
41000485
21135273
41228839
40175188
43137116
21038414
43268606
43800670
41386703
36879713
43027722
36265374
21029989
40823379
40174994
40174919
43784059
43715045
21177268
41031564
41116359
41085155
40916188
44178654
41103724
41290741
43027660
41172173
44119013
43148078
40175128
41265482
40835689
41009927
21046762
41265480
41125533
40897744
41156477
40712513
21097305
42800921
40243986
41188137
40968606
40947609
21164916
43526217
36267954
40175048
21076557
41031011
21105921
43027640
40175191
44165929
21164587
40844688
41210557
43526222
4243190
43027806
41322031
43027653
41157038
41259662
43038422
21115724
41124940
41127295
44160627
43192092
41387944
43027686
44180922
43851468
41053576
36420854
21125375
21134938
40175020
21037124
41030988
43192104
41312529
40169789
40906795
21027376
41093734
43854872
40875307
40968627
42875556
43170133
21115686
40742436
35135124
40891149
43800675
35129159
41124947
21105626
1175564
41156473
40174942
40978586
43815380
1511396
21115687
43170115
21155083
40174891
40875318
41040990
44034357
21105637
21066629
21027361
43671681
21058016
41053577
43027762
42956279
40835479
40175208
41218772
43268612
21037135
40742911
40953337
41093756
43675106
21145140
40175002
41112861
40978595
40906172
44174875
40175086
43653593
43689574
43027717
44165928
42800948
40854049
43263106
40175089
40844065
40835484
40174958
41178913
43782794
40854050
36503590
21038412
44075939
40174954
36893864
41135145
41311933
43274134
1594571
21135244
41241303
40991355
21105635
43689581
21157735
40174961
43782811
21166124
43643248
41415656
43728774
43581365
43661361
36264199
42956269
41116544
40916189
41156470
44063232
43192086
36420847
40175024
40174974
43710770
21105932
40742425
43786970
40984499
41203641
43625009
40175088
43735450
43743461
43697142
43825643
43203160
43038443
43027796
43607066
40985770
21097298
41303283
44111863
41218771
43692865
21155079
40175098
41178911
41272114
21066658
40947600
43181163
41141055
41187570
41040992
41041000
43027711
41166388
43800674
44179455
36264063
43027819
43274138
41187537
44171147
43038405
43038418
21047071
41031001
40225041
40175207
43526218
40999928
43027782
43159247
21056799
40969178
43027681
35200553
35754946
36886435
43818798
40875302
40742910
40175036
40906187
40712512
41296578
40875291
43038452
41272299
40844085
44106012
21038417
43800667
40087471
21076562
43213970
21164918
43620785
40174934
43192100
41218778
1511442
21174337
43027715
21066645
43728768
36271829
43728767
44037077
40875310
40169766
43170118
40174892
21164921
43638908
21116898
41291073
40968618
21144829
40742294
44075945
41322400
21164914
43764638
41103711
40978604
43257715
21037150
43635544
41272109
21027362
43751037
35200541
43148079
21135247
43775480
40174997
41296702
41093739
21145149
21125361
21125363
40891146
21118290
21155070
43711991
43213975
43159253
21115711
40175121
40175174
40174882
41241302
43801906
43526205
43607067
43584755
40175139
40174987
43038419
43027813
41312528
42619688
43038411
41072251
40174542
36892911
36420834
43800666
41311917
43584775
43137118
21135254
21097294
40174999
43148069
41166386
35200563
21136501
41187547
41124913
41322397
21076533
43620766
40937545
43607070
43170130
41040985
43782799
21027056
41017399
40844687
44167392
40999931
21086283
36811486
40984497
40174943
21086285
40854032
36271434
44101829
21115693
21056496
40916180
40937559
21066659
41207073
40174544
41187554
43667843
41053580
41290734
41187569
41116360
43782793
40875292
43786965
41124914
41259651
41290730
44114665
41103714
41259666
43725355
1175135
21027352
41187541
44186137
21115695
41124933
43284915
43836946
43779351
41187535
40175003
41093737
40086668
41062114
43027648
43689577
43170129
41268875
41259649
43638915
40984605
21085985
43027678
40906196
41187550
35787114
40885666
21175851
43027746
41103725
21164895
40844064
43769011
41234756
44178655
21027377
42956274
43635535
36892913
40175119
40875308
35200526
21096057
41188138
21038415
36262804
43800665
40175181
35154980
41135138
43710777
41147880
41093742
42956275
43689580
40175231
43137133
21125369
21036866
41203640
41218777
41218780
41024821
41094320
41179082
40875303
21145158
43027798
41322048
21069373
21097291
40906177
43833467
43692837
40175125
36274964
41172265
21166121
41078389
36894804
41040993
43268609
40968607
40174952
44175880
[truncated: 2,198 more rows]

## Sheet: pcos
Concept Id
3654296
3654296
3654294
3654294
40443308
40443308
3654295
3654295

## Sheet: prediabetes
Concept Id
4029951
4229140
40316773
4007106
4251180
4311629
37201113
3176858
4045297
4136531
4111906
37018196
3107926
4027550
44808385
4047260
4263688
44826981
45597199

## Sheet: diabetes
Concept Id
4131907
43531019
4178452
4144583
4079850
44787902
37116379
4327944
4034963
4237068
43531015
43531645
42535539
43531009
44792134
44793114
4099653
45766051
43531016
4130164
43531641
4143529
37204232
4140808
45757674
4136889
43531010
44793113
42537681
4129519
443012
37018765
201254
4099215
4096042
37311329
4326434
43531643
443412
4193704
3194119
4102018
4099334
4252384
37110041
36717215
3194082
45757077
4202383
3191208
4058243
3193274
4024659
193323
4030061
194700
195771
4245270
43531642
37396524
45757124
201820
4145827
43531008
37116960
43531020
4047906
4062686
4008576
4129524
37204277
3183244
4048202
4063043
3198118
4129378
4034962
4263902
4230254
36685758
36715051
765478
4129516
36684827
3178281
4099741
43531007
36716258
43531644
4030066
4084643
45757129
36715417
4096671
3194332
45766050
46274096
192691
37204818
4099651
4129525
43531014
4192852
4304377
4099214
43531640
45757474
43531018
43531013
4096670
36713275
4063042
4006979
4240589
45766052
40482883
4062687
4034960
4322638
45757789
43531012
43531017
3192767
43531011
4166381
4178790
43531006
4062685
45757079
4130162
201826
4212631
4235410
45547624
45552379
45547623
45595796
377821
45757432
1567947
318712
4228112
45773688
45557111
765373
37200187
37200168
4227210
45763584
45581349
4224709
37200163
45757266
37200185
3192955
45763583
1567944
37200192
37200160
4152858
42535539
1567954
43531009
45769830
37200148
37200188
37016180
45766051
45769902
37200155
35206878
1567955
45773576
37200150
37018566
1567943
45769891
45600637
45769892
45769834
37200159
45576438
1567948
45757674
1567949
37200164
45581350
1567951
45552380
201254
4099215
37200142
37200197
443412
4143857
37200162
45581351
45552381
37200194
45757507
37200161
45769829
3194119
45537958
45595794
45769904
4102018
37200195
37200177
3192052
37200171
37200172
4225656
37016353
37200196
46269764
45757535
37200190
439770
45757362
35206879
37200167
37200181
45769837
37200153
37200170
37200189
37200165
43531565
45542737
45537960
200687
45757604
435216
37200144
45571655
4222553
45542735
45552384
37312218
45769873
4143689
4145827
43531008
37200152
45600639
4047906
1567946
45571654
45771067
37017431
37016348
37312200
35626069
37200186
35206877
1567941
45561948
45547621
37017429
37200157
37200182
45773567
45533016
45769903
1567952
1567945
45769876
45771533
43530660
37200149
37200191
45595793
37200180
45576436
37200174
36713094
45769901
37200143
37200178
37200158
45561947
45757074
37200141
45757073
42538169
45533017
37200173
45566729
45552383
37016767
45586137
37200151
45547622
45763585
42535540
37200184
37200193
45600640
45605398
45591026
4009303
45605397
45586138
45533018
37200154
37200146
1567950
4224254
4099214
45755355
4063042
36715571
1567940
4225055
3196797
45537959
37200147
35626765
37200169
37200156
1567953
45576440
45600636
3198350
45542736
45771075
45770902
201531
37200183
443592
45595795
45600638
37016179
45769832
4222687
37200179
4221344
45883360
37200176
45576439
1567942
45576437
4223303
45769833
37200145
45552382
45557110
37200175
37312201
Concept Id
1567958
35206881
4252356
4270049
4044391
43022019
4174977
45595799
377821
4131907
37200218
4200875
45757432
43531019
45547626
4178452
4144583
1567969
318712
4228112
45773688
37200246
4016047
45757393
37016356
35625724
35626038
4224419
4294429
4079850
765373
44787902
45542738
443727
4221962
37116379
35626039
4034961
4327944
4227210
4161671
45763584
43530690
37018728
37200201
4102176
1567964
4034963
46274058
4224709
45770831
4034964
45757266
4237068
43531015
3192955
3172958
1326491
442793
43531566
4044392
43531645
45763583
43531577
37200253
44833365
4223734
37200207
43531597
4152858
45757435
42535539
1567970
4290823
40482801
4226798
4095288
45769830
44792134
4114427
44793114
45757363
37016180
443732
4099653
45766051
45769902
376065
44789319
45757075
37016357
37017432
4159742
4210874
4128221
45591027
4044393
4265913
4227657
45773576
760979
43531016
45581352
443735
37200242
4266041
4266637
36674766
37018566
37200220
4033942
45769875
4255401
35626762
37200251
45547625
4130164
43531641
45769891
45757065
45769905
3178971
37312198
45769892
37311833
40482458
45533022
45769834
37312207
37200247
4143529
35206882
4177050
37204232
4140808
201530
45757674
443238
443730
37311253
4136889
761051
761062
36712686
44793113
4131908
42537681
4226354
37200204
37200215
4221933
4055679
45600641
4129225
45770832
37200250
45605403
4199039
43530656
36712687
45772019
45757450
4129515
4099216
201254
4099215
4096042
37200228
42536400
37311329
45771064
4137220
37200231
43531643
443412
4143857
45605405
380097
4235260
4336000
4019513
37200244
45581353
4169240
35626904
36716853
43531651
45757447
4142579
37200245
45757507
37312019
3180411
4193704
45769829
3194119
37200237
43020791
45769904
45591029
4102018
35626042
37200214
35625717
43530685
4099334
4105639
376114
4215719
4195498
4242528
376683
4252384
42536604
35206880
37309630
4171406
45595798
37110041
44809658
37200235
36717215
37200223
45773064
3192052
37200219
3194082
45772914
4226121
4131117
44805628
4225656
37016353
45769835
4334884
43531559
45757077
37200229
37016768
35626764
37200252
46269764
43021173
4029420
45586140
36714116
4129379
760977
43531578
37200198
4202383
45757535
377552
4196141
4236285
439770
3191208
376979
4269871
37311673
45757362
3193274
760989
36674200
4099652
4226238
1567959
45769837
4215961
35625718
4147504
35626043
37200248
4247107
45605404
37200205
4027121
193323
43531565
40483315
37016354
200687
4338900
4030061
4082346
4206115
45757604
37200233
765375
435216
45766963
4087682
4023792
3183485
4223739
195771
4245270
45769894
4195043
43531642
37200203
4222553
4194970
376112
4101892
321822
37396524
4290822
4065354
37312218
4212441
45769873
4143689
4307319
45770881
45591031
201820
4145827
4129520
4147577
37200222
44809809
4321756
37116960
37110068
37311453
43531020
35626087
1567962
37200221
4047906
45770830
35626037
4096041
45771067
37312205
37017431
43531562
1567971
37016348
37312200
45595797
40769338
4008576
45770880
40484648
4129524
37200211
45537962
4307799
37204277
35625719
35626069
37016349
380096
37200236
35626071
4048202
37017429
4130165
37200243
45757277
4222415
4311708
37018912
36674652
37200206
37312203
45771072
45576443
4161670
46270562
1567963
4063043
45773567
36674651
42536603
45581355
45757449
37200208
45772060
3198118
4129378
1567961
4304701
4164175
4034962
37200241
3182725
45533023
4230254
45769903
4224879
36685758
45561949
4105173
36674765
37200230
36715051
765478
45547627
36712670
37200216
4061725
37200234
45769876
4209538
45771533
4269870
43530660
37200199
40480000
1567966
4129516
4223463
36684827
35626067
1567956
45769888
4054812
45769906
43531608
3178281
43531653
43530689
45537961
4164176
761063
4101887
36674199
35626046
4164632
45769890
4099741
36713094
35626072
45757392
36716258
45769901
4266042
37017430
43531644
45591030
35626044
4030066
37200225
45757278
45757074
4084643
37200227
36715417
35625722
42539022
45581354
45757073
4175440
42538169
45757445
4221487
35626070
36674753
45533019
4046332
37109305
37200249
40480031
45769828
45757446
761053
4082348
45770883
45769836
43531563
37016767
4096671
4210128
37200239
44810261
37016350
4164174
3194332
45766050
45552386
4105016
4234742
4063569
4195045
4195044
4221495
46274096
4147719
35626088
45557112
45552385
1567967
1326493
45763585
42535540
761048
44805212
35626036
37204818
37200217
4048029
3469133
1567960
4099651
4009303
37200240
4189418
37017221
37200226
4030064
4151453
45757499
4162095
37016355
35626905
45757444
4129525
1326492
4029423
4114426
37200254
43531014
35626068
4192852
35626047
4060085
4224254
45566731
37312204
4304377
4151946
4099214
43531640
4030664
45757474
43531018
4222876
37200212
43531013
45533021
4101478
4096670
36713275
35626041
4063042
443733
37200232
36715571
4006979
37200224
443767
37110593
4240589
45770928
4210129
37200209
45757280
4225055
37200210
45766052
4338901
42538715
3196797
4210872
40482883
3169474
35626765
4062687
4034960
4176925
43531564
43531588
1567965
3198350
37311832
42536605
1567957
443734
45771075
4218499
37311254
45770902
45605401
201531
43531012
4105172
4243625
4255399
43531017
443592
3192767
45557113
45763582
37312202
45757508
4263090
4228443
443729
37016358
443731
4082347
43531616
37200200
45586139
45605402
192279
43531011
378743
37016179
44789318
4178790
4220821
761050
4198296
45769832
43531006
4222687
4221344
4130162
4162239
761049
201826
4191611
45533020
35626761
4029422
4212631
36674752
4255400
4140466
4223303
1567968
4048028
37200202
45769833
36717156
45600642
4235410
4262282
35625723
37200238
40485020
45769872
37312201
37200213
35626763
Concept Id
45879680
44805600
1571691
4222547
43531009
45883359
1571690
3162805
3447730
43531641
44807391
40395652
44807267
44809673
43531010
3150387
4222834
3180817
4129519
443012
3138281
37018765
45769878
4326434
4173183
4225013
43020791
4226245
3423986
4058243
4024659
4213363
194700
45757124
4146514
43531008
4062686
3155992
40571985
3183244
40540073
44829590
45931182
4263902
43531007
45757129
4114526
192691
45876545
4228102
4222222
45757789
3175877
45600362
4166381
45917739
1571692
40438058
4223444
4062685
45757079
3126882
45877940
Concept Id
42535539
43531009
45766051
45757674
201254
4099215
443412
3194119
4102018
36717215
4145827
43531008
4047906
4099214
4063042
Concept Id
43531010
4129519
4193704
3194082
3191208
3193274
4063043
4230254
36684827
3194332
4099651
4304377
45757474
45766052
3192767
4130162
201826

## Sheet: COVID +
Concept Id
586525
36032174
723472
706155
723468
36661370
723467
586520
723465
586516
706167
723477
715262
706172
715260
586519
723469
586529
586523
36031506
723466
723476
36032258
586526
586518
36031213
757677
706154
706158
706161
723470
36031652
36661378
706159
706174
706156
586528
37310257
706166
36032419
706169
36031238
706160
715272
757678
715261
706170
706157
723478
706171
757685
36661377
36661371
723471
36031453
706173
706175
706168
586524
723464
706165
36032061
706163
36031944
723463
